# Supplementary material for: Short Implants versus Standard Implants and Sinus Floor Elevation in Atrophic Posterior Maxilla: A Systematic Review and Meta-Analysis of Randomized Clinical Trials with ≥5 Years’ Follow-Up
Source: J Pers Med. 2023 Jan 18;13(2):169. doi: 10.3390/jpm13020169 (PMC9960634; doi:10.3390/jpm13020169)
Supplement: Supplementary file 1 [file jpm-13-00169-s001.zip]

Archive with 1 entries (1 files):
- jpm-2122103-supplementary.pdf
